# Supplementary material for: A Descriptive Analysis of Mediterranean Diet Meal Plans Using the Dietary Inflammatory Index, Dietary Antioxidant Index, and Dietary Lipid Indices: Implications for Dietary Intervention for Metabolic Dysfunction-Associated Steatotic Liver Disease (MASLD) Research
Source: Nutrients. 2026 Apr 17;18(8):1281. doi: 10.3390/nu18081281 (PMC13118456; doi:10.3390/nu18081281)
Supplement: Supplementary file 1 [file nutrients-18-01281-s001.zip]

Archive with 1 entries (1 files):
- nutrients-4236939-supplementary.pdf
